# Supplementary material for: Repurposing Vancomycin as a Potential Antiviral Agent Against PEDV via nsp13 Helicase Inhibition
Source: Animals (Basel). 2025 Mar 23;15(7):923. doi: 10.3390/ani15070923 (PMC11987754; doi:10.3390/ani15070923)
Supplement: Supplementary file 1 [file animals-15-00923-s001.zip]

Archive with 1 entries (1 files):
- animals-3489763-Supplementary.pdf
